# Supplementary material for: Diversity and assembly mechanisms of zooplankton communities in freshwater aquaculture ponds
Source: Mar Life Sci Technol. 2025 Aug 20;7(3):549–64. doi: 10.1007/s42995-025-00297-7 (PMC12413362; doi:10.1007/s42995-025-00297-7)
Supplement: Supplementary file 1 — Supplementary file1 (XLSX 75 KB) [file 42995_2025_297_MOESM1_ESM.xlsx]

## Sheet: Table S1
Table S1. Detailed measurement results of physical and chemical factors at each sampling point
	TN (mg/l)	NO3 (mg/l)	NO2 (mg/l)	NH4-N (mg/l)	TP (mg/l)	DP (mg/l)	pH	Temp (℃)	DO (mg/l)	TOC (mg/l)	Pb (ug/L)	Cr (ug/L)	Cu (ug/L)	Zn (ug/L)	As (ug/L)	Se (ug/L)	Cd (ug/L)	Sulfadiazine(ng/L)	Sulfamethoxazole(ng/L)	Sulfamethazine(ng/L)	Trimethoprim(ng/L)	Enrofloxacin(ng/L)	Oxytetracyline(ng/L)	Erythromycin(ng/L)	Doxycycline(ng/L)	Roxithromycin(ng/L)	Florfenicol(ng/L)
Acrab1	0.9797	0.1722	0.0022	0.083	0.0253	0.007	7.9	19.4	3.28	16.76	1.46749	5.00665	1.46776	35.5341	8.00402	0.543878	0.0773333	0	0	0	0	0	0	0	0	0	0
Acrab10	0.9094	0.1599	0.0113	0.0854	0.0462	0.0369	9.33	22.5	11.63	14.24	1.43759	3.77181	1.07176	11.9969	9.98489	0.500936	0.0679193	0	0	0	0	0	0	0	0	0	0
Acrab2	1.7105	0.3933	0.0039	0.1023	0.0988	0.0738	9.13	19.9	8.08	16.21	0.971051	5.73005	15.0369	11.0507	7.98495	0.558521	0.0477557	0	0	0	0	0	0	0	0	0	0
Acrab3	2.1039	0.4547	0.0567	0.5511	0.072	0.0095	7.83	20.3	4.78	18.04	1.14122	1.70451	1.49798	11.8016	5.0723	0.640555	0.0474071	0	0	0	0	0	0	0	0	0	0
Acrab4	1.0781	0.3401	0	0.1192	0.0253	0.0104	8.63	19.8	6.87	15	1.17428	1.43283	16.9359	24.1595	2.94127	0.785388	0.107573	0	0	0	0	0	0	0	0	0	0.0216788
Acrab5	1.1062	0.1436	0	0.0492	0.0402	0.0018	8.47	18.9	8.37	17.15	0.846985	1.03368	8.4552	19.8252	5.2505	0.706567	0.0563838	0	0	0	0	0	0	0	0	0	0
Acrab6	1.0781	0.1231	0	0.0251	0.0759	0.0275	9.71	19.9	9.47	13.42	0.484429	0.880488	11.1272	6.45959	5.46338	0.772277	0.0339964	0	3.48442	0	0	0	0	0	0	0	0.020921
Acrab7	1.4716	0.291	0.0039	0.0975	0.0898	0.0395	8.55	21.4	8.13	16.37	1.72944	1.54786	2.65345	29.5284	11.8044	0.526302	0.0728038	0	0	0	0	0	0	0	0	0	0
Acrab9	1.2889	0.2418	0.0014	0.0588	0.0462	0.0344	9.84	21.2	10.64	13.55	0.808942	13.6892	1.02305	5.7021	8.95184	0.64514	0.0378846	0	0	0	0	0	0	0	0	0	0
Acrayfish1	1.2748	0.1599	0.008	0.0926	0.0385	0.0209	9.55	24.3	6.94	13.45	1.21846	3.46458	1.91429	14.9156	6.13716	0.628234	0.0370694	0	0	0	0	0	0	0	0	0	0
Acrayfish10	2.3991	0.6881	0.1218	0.638	0.071	0.0504	7.89	21.3	6.01	20.41	1.11828	1.59778	0.723454	5.33068	8.39515	0.654699	0.0529689	0	0	0	0	0	0	0	0	0	0
Acrayfish11	1.3029	0.2009	0.0014	0.0757	0.0214	0.0034	8.54	21	9.12	14.23	0.478876	0.988342	2.21955	22.046	2.34412	0.513884	0.032773	0	0	0	0	0	0	0	0	0	0
Acrayfish2	1.1483	0.1763	0.008	0.0902	0.206	0.1818	10.55	24.4	6.96	15.58	0.755071	2.39005	2.54157	34.013	12.7374	0.627845	0.0427901	0	1.68492	10.9632	0	0	0	0	0	0	0
Acrayfish3	1.7807	0.2459	0.0179	0.1916	0.2085	0.0124	8.83	28.1	9.48	16.86	0.651059	2.03117	1.62367	11.9957	5.23717	0.562877	0.0316353	0	0	0	0	0	0	0	0	0.31278	0
Acrayfish4	1.331	0.2009	0.0055	0.0492	0.195	0.1607	9.54	26.2	10.24	16.86	0.906477	1.65389	2.38145	5.16668	14.9681	0.53448	0.0670015	4.85858	0	0	0	0	0	0	0	0	0
Acrayfish5	1.1343	0.2611	0.0575	0.1433	0.1953	0.1708	8.19	24.8	5.94	14.76	0.868723	4.69189	-0.15083	12.4462	11.2336	0.441608	0.0420026	0	0	0	0	0	0	0	0	1.174	0
Acrayfish6	1.0078	0.1722	0.0031	0.042	0.0948	0.0683	8.93	24.7	10.72	13.99	0.420202	1.58404	2.84757	5.40516	8.53656	0.507123	0.0197479	0	1.18234	0	0	0	0	0	0	0	0
Acrayfish7	1.3451	0.3032	0.0064	0.0878	0.0492	0.0171	8.3	20.4	6.2	15.36	0.909804	2.2308	1.24123	12.2162	4.01627	0.64056	0.094967	0	0	0	0	0	0	0	0	0	0
Acrayfish8	1.1764	0.2787	0.0055	0.054	0.0561	0.0419	8.59	19.2	4.86	15.28	0.758503	1.79713	0.416475	13.1818	5.43983	0.389984	0.038141	0	0	0	0	0	0	0	0	0	0
Acrayfish9	0.8392	0.1845	0.0031	0.0275	0.0452	0.2008	9.27	22.3	7.97	13.26	0.95585	1.03031	0.0221047	14.4846	6.79337	0.564526	0.0465411	0	0	0	0	0	0	0	0	0	0
Afish1	1.1461	0.4279	0.328197	0.083	1.1011	0.7917	7.62	22.5	3.26	23.04	2.90003	2.91604	2.5342	19.5106	11.2235	1.01348	0.0528311	0	0	0	0	0	0	0	0	0	48.8769
Afish10	1.1202	0.0863	0.0502433	0	0.0194	0.0043	9.31	25.5	16.17	11.06	0.0143775	0.491791	0.979153	2.37541	2.74398	0.390892	0.0180483	0	0	0	0	0	0	0	0	0	0
Afish2	4.4508	1.4291	0.100167	0.1481	0.1811	0.076	7.92	23.1	6.31	20.61	1.57483	2.37113	0.65352	8.74973	6.5482	0.568228	0.031247	0	0	0	0	0	0	0	0	0	0
Afish3	3.8184	0.3483	0.136987	0.6886	0.7905	0.6083	7.89	23.4	5.32	24.72	1.67777	2.13121	0.848028	8.64068	16.9159	0.549113	0.0292479	0	0	0	1.22101	0	0	0	0	0.84472	0.138044
Afish4	2.8628	0.1845	0.152397	1.2412	0.7111	0.6655	7.97	24.7	7.59	28.11	2.36971	2.58703	3.56268	18.7694	22.0329	0.532829	0.0430979	0	0	0	0	0	0	0	0	0	0.680855
Afish5	3.0174	0.4343	0.16488	0.1361	0.3717	0.1408	8.21	25.4	8.71	23.6	3.73995	2.36974	4.41217	10.4069	21.1254	0.565142	0.0433658	0	0	0	0	0	0	0	0	0	0.0224485
Afish6	4.24	0.291	0.22125	0.2012	0.5702	0.2859	7.9	25	7.72	24.17	0.498298	0.748565	0.0135499	5.33605	12.7113	0.50026	0.0188771	0	0	0	0	0	0	0	0	0	0.0715591
Afish7	4.1557	0.2746	0.142053	0.3243	1.5784	0.1553	7.64	24.5	6.01	22.59	0.763571	9.23326	-0.334536	7.4387	9.41761	0.572475	0.0331611	0	0	0	0	0	0	0	0	0	0
Afish8	2.8628	0.1968	0.12806	0.3315	0.1921	0.0538	7.65	24.6	6.17	21.44	0	0	0	0	0	0	0	0	0	0	0	0	0	0	20.1305	0	12.7033
Afish9	5.9545	0.6062	0.133303	0.0854	0.4193	0.0112	8.52	26	11.59	19.98	0.234559	0.733481	1.63373	4.352	6.81075	0.545813	0.0213061	0	0	0	0	0	0	0	0	0	4.34712
Bcrab1	0.72795	0.1064	0.02676	0.1694	0.16458	0.04988	8.29	30.5	3.61	17.48	1.11635	1.38885	4.90617	220.324	21.6145	0.199478	0.0323418	0	0	0	0	0	0	0	0	0	0
Bcrab10	2.86727	0.26561	0.02676	0.08385	0.34394	0.01416	8.15	30.5	5.18	22.1	2.10243	1.72453	5.37298	86.7258	13.5133	0.290187	0.05433	0	0	0	0	0	0	0	0	0	0
Bcrab2	0.85078	0.12735	0.02184	0.10593	0.22069	0.10386	8.29	30.5	3.61	16.98	0.587444	0.754376	3.78667	70.196	17.5809	0.287748	0.0213862	0	0	3.33208	0	0	0	0	0	0	0
Bcrab3	0.99408	0.13153	0.012	0.0397	0.17961	0.07608	7.72	30.2	2.88	15.74	0.325967	0.472655	1.16739	96.7107	24.6175	0.288091	0.0170828	0	0	0	0	0	0	0	0	0	0
Bcrab4	0.55394	0.09383	0.012	0.05349	0.1275	0.0729	8.9	30.8	5.82	15.18	0.321732	0.505135	3.86544	48.1607	25.8214	0.352239	0.01269	0	0	0	0	0	0	0	0	0	0
Bcrab5	0.89172	0.03517	0.04153	0.11145	0.46017	0.32614	8.6	30.5	1.92	19.02	0.683576	0.911534	4.83514	30.2857	22.6695	0.363333	0.0189672	0	0	0	0	0	0	0	0	0	0
Bcrab6	0.53346	0.09383	0.03168	0.06729	0.10245	0.05068	7.84	30.6	2.57	17.67	0.427533	0.769967	1.54774	44.472	5.66398	0.330628	0.0200332	0	0	0	0	0	0	0	0	0	0
Bcrab7	1.73108	0.12316	0.04153	0.21908	0.38101	0.07529	7.87	30.7	3.34	21.95	0	0	0	0	0	0	0	0	0	0	0	0	0	0	0	0	0
Bcrab9	0.61535	0.13991	0.02676	0.0397	0.19063	0.12133	8.99	30.5	3.59	14.81	2.97493	2.30213	8.68978	218.078	39.7061	0.305667	0.104143	0	0	0	0	0	0	0	0	0	0
Bcrayfish1	0.88474	0.07707	0.04153	0.13353	0.42009	0.29183	7.58	31.5	2.28	17.4	1.1438	1.27553	5.51635	57.625	23.0881	0.285538	0.0394803	0	0	0	0	0	0	0	0	0	0
Bcrayfish10	0.92604	0.41225	0.05137	0.08661	0.41909	0.33636	9.06	32.3	4.86	17.51	3.1661	0.969539	3.47793	158.143	38.6717	0.322297	0.0718056	6.56004	0	0	0	0	0	0	0	0	0
Bcrayfish11	0.61628	0.16086	0.02676	0.05349	0.21167	0.15822	8.48	31.2	3.61	16.1	1.1575	0.989072	2.48576	94.4092	25.4638	0.291573	0.0634559	0	0	0	0	0	0	0	0	0	0
Bcrayfish2	1.0745	0.11478	0.05137	0.06453	0.19664	0.29183	7.5	31.1	2.49	18.03	1.23186	0.984364	4.16562	41.3333	19.6276	0.143861	0.0360981	0	0	0.71206	0	0	0	0	0	0.0694	0
Bcrayfish3	1.04994	0.12735	0.05137	0.11697	0.45416	0.28931	7.71	31.4	0.37	18.03	2.22879	0.99455	2.85831	202.517	21.6989	0.265633	0.10813	0	0	3178.56	0	0	0	0	0	0	0
Bcrayfish4	0.81246	0.13572	0.012	0.07557	0.41408	0.29687	7.65	31.9	2.78	19.19	2.38547	1.37234	3.28468	215.838	25.2155	0.271682	0.0628776	0	0	1.27502	0	0	0	0	0	0	0
Bcrayfish5	1.32873	0.03936	0.04153	0.17492	0.4281	0.30107	8.13	31.3	2.09	18.76	1.51464	1.19617	4.60683	60.6252	13.4086	0.20668	0.0440148	0	0	0	0	0	0	0	0	0	0
Bcrayfish6	2.16507	0.15248	0.02676	0.36535	0.877	0.51787	7.16	32.5	0.78	25.61	0.575776	0.625048	3.4773	15.7277	17.0227	0.183253	0.0148563	6.7355	0	0	0	0	0	0	0	0	0
Bcrayfish8	0.81246	0.1064	0.02676	0.06177	0.13652	0.0305	7.65	30.6	1.09	18.49	1.0643	0.85068	1.90584	56.7887	10.3657	0.157467	0.045971	0	0	0	0	0	0	0	0	0	0
Bfish1	1.25645	0.24047	0.04645	0.11973	1.62549	1.38694	8.16	30.9	4.74	25.74	1.10898	1.3496	2.80632	69.6447	31.1201	0.487037	0.0413381	0	1.30834	0	0	3.4166	0	0	0	0	3.29058
Bfish10	0.54401	0.13153	0.10058	0.11697	0.09243	0.01413	9.05	30.9	8.18	10	0.360164	0.58135	1.53025	38.1642	5.48033	0.220958	0.0177948	0	0	0	0	0	0	0	0	0	0
Bfish2	2.48515	0.89827	0.23345	0.67996	0.2758	0.11301	7.86	31.2	2.45	19.36	2.56019	1.9911	31.247	133.714	8.69642	0.355039	0.139982	0	0	11.704	0	0	0	0	0	0.0759	0.0457739
Bfish3	1.80369	0.29075	0.23345	0.31015	0.59544	0.3034	7.74	31.3	1.64	22.84	2.81968	1.70759	3.50332	77.909	15.161	0.336518	0.0398013	0	0	0	64.3638	118.558	0	0	0	0	0.0256464
Bfish4	2.48515	0.29913	0.15963	0.66616	0.79884	0.53792	7.56	31.5	1.35	22.46	6.03839	1.59093	3.99783	58.8267	18.0984	0.327388	0.0340025	0	1.83436	0	269.285	31.6444	0	0	0	0.28116	66.4449
Bfish5	1.79336	0.26561	0.18424	0.55301	0.45917	0.24865	7.57	30.9	1.79	21.76	3.16493	1.83296	5.94124	100.664	24.8204	0.35515	0.0478827	0	2.60286	0	0	2.0574	0	0	0	0	0.206917
Bfish6	2.02052	0.70135	0.3171	0.27703	0.39404	0.12445	7.56	31.3	1.7	23.96	1.64765	1.4853	2.30033	25.2735	11.3736	0.417865	0.0379945	0	0	0	3.27626	17.0928	0	0	0	0.12948	62.1525
Bfish7	2.08247	0.27399	0.1055	0.35983	1.03932	0.74875	7.86	30.9	3.92	19.97	1.45929	1.75081	3.0615	27.4834	16.533	0.370613	0.028688	0	10.0929	0	0	8.6604	0	0	0	0	0.507436
Bfish9	1.96889	0.29913	0.15963	0.61924	0.43512	0.17429	7.88	31.6	1.34	18.05	16.62	2.13	3.03712	87.8686	10.8171	0.440869	0.0430694	0	5.37778	0	1.93808	5.2396	0	0	0	0.19484	0.195847
Ccrab1	1.74573	0.22955	0.01353	0.08759	0.42206	0.00922	8.07	22	6.66	27.33	5.72364	3.1711	28.6061	231.891	8.63477	0.478933	0.0801421	0	0	0	0	0	0	0	0	0	0
Ccrab10	3.5083	0.27458	0.02656	0.08518	0.43106	0.0066	8.22	23.3	10.27	22.97	4.64286	2.44492	12.865	69.7072	6.03757	0.434091	0.0434722	0	0	0	0	0	0	0	0	0	0
Ccrab2	1.94043	0.17223	0.01516	0.05873	0.46254	0.00834	8.25	21.1	7.44	22.46	3.0793	2.53339	9.60678	95.7476	4.81802	0.520416	0.051908	0	0	0.4506	0	0	0	0	0	0	0
Ccrab3	2.25811	0.18861	0.04772	0.09962	0.25116	0.00834	7.84	22.5	3.06	28.84	1.88673	1.84005	4.66328	45.5059	6.76634	0.413473	0.0293854	0	0	0	0	0	0	0	0	0	0
Ccrab4	1.87895	0.17223	0.00377	0.31128	0.1819	0.00311	8	21.6	6.49	25.45	1.63973	2.05572	28.5782	244.213	6.22623	0.490936	0.0497353	0	0	0	0	0	0	0	0	0	0
Ccrab5	1.83796	0.1231	0.00865	0.06835	0.18909	0.0066	8.24	22.2	9.07	20.38	1.44456	1.54912	20.4117	302.341	3.4322	0.555818	0.0635387	0	0	0	0	0	0	0	0	0	2.8006
Ccrab6	1.18212	0.12719	0	0.07075	0.13692	0.00485	8.07	21.7	4.42	20.24	0.908247	1.61111	11.9637	77.5492	3.17904	0.501159	0.0191337	0	0	0	0	0	0	0	0	0	0
Ccrab7	2.12489	0.21317	0.00702	0.05873	0.40048	0.00398	7.92	21.9	4.77	26.12	4.2674	3.01085	4.54381	32.3044	5.21795	0.549163	0.0486779	0	0	0	0	0	0	0	0	0.1316	0
Ccrab9	2.25811	0.16404	0.01353	0.04911	0.41847	0.00573	8.01	22	7.79	24.22	4.45862	2.64409	33.3583	294.863	4.47379	0.500639	0.0795424	0	0	0	0	0	0	0	0	0	0
Ccrayfish1	1.39732	0.20089	0.00865	0.09962	0.19539	0.10056	8.01	22.9	6.65	24.92	0.683484	1.68305	1.40471	14.0444	11.5813	0.302473	0.0121887	0	0	0	0	0	0	0	0	0	0
Ccrayfish10	1.43831	0.25002	0.01353	0.11405	0.10994	0.03326	8.22	21.5	7.9	22.93	0.553786	0.745894	1.12523	6.86878	10.3856	0.405831	0.0058297	0	0	0	0	0	0	0	0	0	0
Ccrayfish11	1.15138	0.16404	0.01679	0.11164	0.10814	0.01227	7.78	21.6	4.87	26.29	1.64097	1.67478	3.46832	20.413	4.3471	0.411323	0.0432688	0.4292	0	0	0	0	0	0	0	0	0
Ccrayfish2	1.77647	0.09444	0.00539	0.08999	0.56868	0.37325	8.09	21.7	7.56	30.06	0.430648	1.09582	0.906315	9.64917	11.9785	0.288806	0.00228941	0	0	0	0	0	0	0	0	0	0
Ccrayfish3	3.39558	0.1231	0.01353	0.28241	0.41397	0.01928	8.18	21.9	9.39	27.1	0.592555	1.08186	2.03523	13.8606	13.3448	0.508163	0.0560419	0	0	17.2008	0	0	0	0	0	0.1078	0
Ccrayfish4	1.64326	0.1927	0.01353	0.08037	0.18639	0.01403	8.09	21.7	7.56	22.18	1.87547	1.1395	2.07561	13.8799	4.23751	0.423369	0.0501963	0.2186	0	0	0	0	0	0	0	0	0
Ccrayfish5	2.24786	0.14357	0.01191	0.12848	0.63884	0.36538	8.33	21.7	9.83	35.52	0.470499	1.17473	1.08224	18.5812	16.6835	0.329266	0.031742	0	0	0	0	0	0	0	0	0.5362	0
Ccrayfish6	2.89345	0.15585	0.01516	0.92702	0.63255	0.27274	7.58	20.8	1.69	28.83	0.358346	1.28179	0.76269	6.97287	17.7399	0.442034	0.0327824	0	0	0	0	0	0	0	0	0.142	0
Ccrayfish7	2.52454	0.21317	0.0526	0.72017	0.14951	0.01578	8.09	21.7	7.56	25.68	0.454499	1.40748	0.85458	11.7	4.34127	0.358353	0.00430262	0.2736	0	0	0	0	0	0	0	0.1056	0
Ccrayfish8	2.22736	0.16404	0.01353	0.07797	0.23047	0.00879	8.54	21.8	12.56	22.95	0.540616	1.28153	1.4797	6.67526	9.06312	0.325213	0.00954349	0	0	0	0	0	0	0	0	0	0
Ccrayfish9	2.9037	0.17632	0.01679	0.07797	0.25835	0.00704	8.09	21.7	7.56	25.28	1.47389	1.62596	1.93083	32.0031	3.80765	0.426675	0.02063	0	0	0	0	0	5.8092	0	0	0.1334	0
Cfish1	7.25889	0.38922	0.88926	0.51572	1.52305	1.33232	7.86	21.1	4.55	33.3	1.57523	2.045	6.20058	29.4988	28.4568	0.794076	0.0364559	0	0	0	0	7.5592	0	0	0	0	48.5978
Cfish10	2.40157	0.07806	0.02656	0.16937	0.1819	0.06141	7.92	21.36	4.04	15.28	0.555181	0.580795	3.49739	16.4208	6.89757	0.296152	0.0190235	0	0	0	0	0	0	0	171.371	0	1971.32
Cfish2	2.44256	0.16404	0.0412	0.0948	0.64694	0.44885	7.92	21.36	4.04	27.35	0.345541	1.06166	3.8023	63.6617	18.0378	0.55322	0.0207018	0	1.558	0.5152	0	6.4956	0	0	0	0	10.3978
Cfish3	3.66201	0.22545	0.14864	0.82841	1.21722	0.89536	7.88	20.8	1.92	36.87	1.46896	1.17774	7.74725	25.2821	22.5811	0.517229	0.0334516	0	0	0	0	5.9212	0	0	6.8448	0	0
Cfish4	3.67226	0.16404	0.27397	0.22469	1.20733	0.81197	7.92	21.36	4.04	36.07	1.82492	1.68184	5.02033	21.4849	23.4456	0.41721	0.0315328	0	0.752	0	4.7448	0	0	0	0	0	201.993
Cfish5	2.10439	0.17223	0.287	0.53497	0.40587	0.13872	7.92	21.36	4.04	29.3	1.5036	1.74799	10.4774	62.6019	20.1933	0.446186	0.036883	0	0	0	0	0	0	0	8.9706	0.1202	0
Cfish6	4.14365	0.18042	0.32118	1.18198	0.70451	0.35677	7.92	21.36	4.04	33.72	1.94176	1.86663	15.8875	35.6806	15.043	0.485336	0.0278538	0	0	0	0	0	0	0	5.9166	0	239.521
Cfish7	3.77474	0.20089	0.28537	0.28482	1.0814	0.71293	7.91	20.8	4.18	30.28	2.01247	1.79174	10.0639	47.2791	22.563	0.608803	0.0549889	0	102.925	0	0	22.0008	0	0	0	0	4.7146
Cfish8	2.53479	0.14357	0.18119	0.24874	0.92488	0.67124	7.98	22	7.01	28.85	1.08664	1.36448	32.6848	42.2154	29.6892	0.606017	0.0321257	0	1.2636	0	0.6132	6.0606	0	0	8.9582	0	981.789
Cfish9	3.7235	0.18451	0.20235	0.28963	0.63255	0.26555	7.95	22.1	2.53	26.3	2.24702	1.80955	5.89797	27.6533	12.2354	0.528816	0.0383909	0	0.3088	0	58.0206	7.3042	0	0	0	0	11.2692
Dcrab1	2.597	1.631	0.02378	0.56124	0.29766	0	8.23	8.3	7.56	22.55	0.966407	2.33584	1.8691	6.55573	4.83831	0.43137	0.0412618	0	0	0	0	0	0	0	0	0	0
Dcrab10	2.14287	0.949	0.02566	0.37972	0.1012	0	8.23	7.8	7.18	23.63	3.10498	2.13484	1.08406	19.698	2.81806	0.368238	0.0483672	0	2.7366	0	0	0	0	0	0	0	0
Dcrab2	4.70549	0.097	0.02396	2.92754	0.06413	0.00434	8.19	8.3	9.2	24.55	0.599172	5.13512	1.55699	11.3378	4.03366	0.746422	0.086594	0	0	1.996	0	2.2232	0	0	0	0	0
Dcrab3	1.63467	0.792	0.02302	0.60662	0.08822	0	8.19	8.3	9.2	25.79	1.08001	2.79528	1.04236	50.0015	1.93012	0.523939	0.0437161	0	0	0	0	0	0	0	0	0	3.1672
Dcrab4	1.98068	1.241	0.02472	0.35595	0.14012	0	8.22	7.4	11.36	24.27	4.39372	1.67908	1.79381	6.00793	2.89326	0.583801	0.0263875	0	0	0	0	0	0	0	0	0	2.2502
Dcrab5	1.27785	0.805	0.0234	0.0923	0.33102	0	8.23	8.2	10.5	22.73	2.11336	2.30811	2.28281	9.74006	2.74799	0.561414	0.0389034	0	0	0	0	0	0	0	0	0	0
Dcrab6	1.4076	1.284	0.02283	0.23493	0.11695	0	8.22	8.3	11.57	21.26	1.50075	1.47522	1.87874	14.2835	2.29802	0.503044	0.0453148	0	0	0	0	0	0	0	0	0.1088	2.241
Dcrab7	3.5269	1.131	0.02434	1.81462	0.24762	0.02453	8.16	9.1	11.66	32.27	1.65364	1.75591	1.56098	4.49349	5.65366	0.651377	0.042378	0	0	0	0	0	0	0	0	0	0
Dcrab9	4.11079	0.857	0.02245	2.39809	0.1568	0.00182	8.03	8.9	4.49	23.88	1.39606	3.38242	0.82925	9.74528	8.21482	0.471848	0.025361	0	0	0	0	0	0	0	0	0	0
Dcrayfish1	1.66711	0.308	0.02227	0.09879	0.16607	0.07663	8.96	6.5	10.44	21.14	0.663997	1.72762	2.1841	0.582736	7.9993	0.387383	0.0237321	0	0	0	0	0	0	0	0	0	0
Dcrayfish10	3.00789	0.353	0.02151	0.1204	0.07988	0.00082	8.67	7.1	14.49	21.15	1.08352	1.52021	1.10976	2.28887	3.24113	0.414356	0.0254337	0	0	0	0	0	0	0	0	0	0
Dcrayfish11	5.138	0.729	0.02283	0.27167	0.06969	0	8.3	7.2	10.97	22.26	1.04814	2.38211	3.7487	3.60292	2.39939	0.364385	0.0324392	0.5782	0	0	0	0	0	0	0	0	0
Dcrayfish2	5.91652	0.083	0.02302	1.42996	0.1707	0	8.45	6.8	10.16	31.97	2.03618	2.89896	0.48794	1.89157	6.0305	0.393249	0.0236185	0.1194	0	0	0	0	0	0	0	0	0
Dcrayfish3	1.33191	0.843	0.03227	0.46832	0.1429	0.00164	8.36	7.2	11.19	27.45	0.862873	1.65966	1.85196	5.75245	1.4193	0.372797	0.0385691	0	0	12.0704	0	0	0	0	0	0.1262	0
Dcrayfish5	3.07277	0.145	0.02302	0.15281	0.14753	0.01153	8.15	6.5	9.77	36.46	0.854218	1.61733	0.97766	1.76212	9.22395	0.491157	0.0347129	0	0	0	0	0	0	15.8728	0	0.3903	0
Dcrayfish6	1.10484	0.227	0.03397	3.39863	0.15865	0.1269	8.02	7.7	12.38	22.63	0.895985	2.39626	2.90617	-0.671449	4.87513	0.477959	0.0200052	0	0	0	0	0	0	0.0826	0	1.0392	0
Dcrayfish7	1.28866	0.176	0.0217	0.13552	0.16699	0	8.13	7.2	11.08	23.03	2.20485	1.28277	0.891544	0.439355	1.11402	0.331257	0.0187353	0	0	0	0	0	0	0	0	0	0
Dcrayfish8	4.02429	0.209	0.02415	1.82543	0.15865	0.00082	8.39	7	11.7	23.97	1.17537	1.46018	0.772975	1.28729	2.40394	0.358941	0.0267964	0	0	0	0	0	0	0	0	0.1736	0
Dcrayfish9	5.37588	0.401	0.02396	0.13769	0.14383	0	8.44	7.2	14.83	23.84	1.12302	2.06305	0.919609	2.86356	1.82382	0.476153	0.0340449	0	0	0	0	0	0	0	0	0.1062	0
Dfish1	14.7614	0.384	0.04888	0.5245	0.92133	0.77355	8.1	8.7	7.26	36.33	2.27149	3.06238	2.74021	17.7687	17.9867	0.744993	0.0447022	0	0	0	0	0	0	0	0	0	18.6558
Dfish10	1.68873	0.801	0.02359	0.32569	0.14568	0.0477	8.12	8.7	5.09	16.51	1.70568	1.82471	1.45288	11.0296	3.98469	0.304462	0.0310868	0	0	0	0	9.558	0	0	5.4886	0.1404	513.688
Dfish2	15.475	0.701	0.02585	0.27383	0.66092	0.59477	8.17	8.1	9.02	23.7	1.58606	1.65615	3.32786	17.2194	11.0757	0.557753	0.0443307	0	0.4934	0.3246	0	0	0	0	0	0	5.436
Dfish3	4.48924	0.584	0.02887	1.13175	0.76842	0.46069	8.04	8.3	4.21	31.59	1.70823	2.04329	1.2378	19.3783	11.3018	0.542234	0.0380562	0	0	0	0	0	0	0	0	0	2.1188
Dfish4	3.42959	1.569	0.02359	3.6169	1.49866	0.62126	8.21	8.9	5.55	38.31	1.97945	3.83895	4.50185	21.9925	23.8309	0.544993	0.0651763	0	0	0	0	0	0	0	0	0	28.6118
Dfish5	3.37552	0.079	0.0234	4.14418	0.38847	0.04852	8.1	8.7	7.26	48.17	1.68103	5.19459	8.70542	8.96128	21.0601	0.64782	0.035093	0	0	0	0	0	0	0	0	0	0
Dfish6	5.49482	0.557	0.02547	1.34568	0.34955	0.08991	8.04	8.4	6.06	31	2.32794	2.76257	1.39428	5.14179	8.40402	0.513736	0.0411938	0	0	0	0	0	0	0	0	0	71.9748
Dfish7	1.36435	0.717	0.03529	0.18307	0.32639	0.04935	8.1	8.7	7.26	28.03	1.48251	2.48287	1.62653	8.11055	6.12684	0.654441	0.0500325	0	80.7558	0	0	7.673	0	0	0	0	3.1554
Dfish8	4.34867	1.098	0.07493	0.73412	0.31156	0.14288	8.1	8.7	7.26	27.19	1.20948	1.97536	2.52799	15.7027	10.931	0.65479	0.0439257	0	0.8166	0	0	0	0	0	42.6706	0	1109.68
Dfish9	4.80281	0.829	0.03793	1.39971	0.36716	0.01873	8.03	9.9	13.61	28.66	1.47641	2.4703	9.64288	13.0578	7.84234	0.736236	0.0811269	0	0	0	1.2936	2.6942	0	0	0	0	0
A, April; B, July C, October; D, January;

## Sheet: Table S2
Table S2. Zooplankton detected in different aquaculture ponds (*, occurance).
TAXA	Species	Crab pond	Crayfish pond	Fish pond
Cladocera	Alona costata	*	*
	Alona guttata	*	*
	Alona rectangular	*	*	*
	Alona sp.	*	*
	Alonella sp.	*
	Bosmina coregoni	*	*	*
	Bosmina longirostris	*	*
	Camptocercus rectirostris	*	*
	Ceriodaphnia cornuta	*	*
	Chydorus sphaericus	*	*	*
	Daphnia cucullata	*	*	*
	Daphnia hyalina	*	*
	Daphnia pulex	*	*
	Daphnia sp.	*
	Diaphanosoma brachyurum	*	*	*
	Disparalona hamata		*
	Disparalona sp.		*
	Dunhevedia crassa		*
	Graptoleberis testudinaria	*	*
	Ilyocryptus sordidus	*	*	*
	Kurzia latissima		*
	Leydigia leydigii	*	*
	Macrothrix sp.		*
	Moina micrura	*	*	*
	Moina sp.	*	*	*
	Pleuroxus laevis		*
	Sida crystallina		*
	Simocephalus vetulus	*	*	*
Copepoda	Calanidae Copepodite	*	*	*
	Cyclopoidea Copepodite	*	*	*
	Cyclops vicinus	*	*	*
	Eucyclops serrulatus	*	*	*
	Mesocyclops leuckarti	*	*	*
	Microcyclops varicans	*	*
	Nauplius	*	*	*
	Neodiaptomus schmackeri		*	*
	Neutrodiaptomus alatus		*
	Paracyclops fimbriatus	*
	Pseudodiaptomus forbesi	*	*
	Sinocalanus doerrii		*
	Thermocyclops taihokuensis	*	*
	Thermocylops sp.	*		*
Protista	Arcella sp.	*	*	*
	Askenasia volvox		*	*
	Askeuasia sp.	*	*	*
	Centropyxis aculeata	*	*	*
	Chilodonella uncineta	*		*
	Coleps sp.	*	*	*
	Cyclidium sp.	*	*	*
	Didinium nasutum	*	*	*
	Difflugia mulanensis	*	*	*
	Paradileptus elephantinus	*	*	*
	Epistylis sp.		*
	Euplotes sp.		*	*
	Frontonia sp.		*
	Hastatella radians	*	*	*
	Unidentified hypotrichid	*	*
	Lacrymaria olo	*		*
	Lembadion bullinum	*		*
	Leprotintinnus sp.	*	*	*
	Litonotus sp.	*	*
	Loxodes sp.			*
	Paramecium sp.	*	*	*
	Stentor sp.			*
	Strobilidium sp.	*	*	*
	Strombidium sp.	*	*	*
	Stylonychia sp.			*
	Tintinnidium sp.	*	*	*
	Tintinnopsis sp.	*	*	*
	Unidentified ciliate	*	*	*
	Vorticella sp.	*	*	*
Rotifera	Anuraeopsis fissa	*	*	*
	Ascomorpha saltans		*
	Ascomorpha ovalis		*
	Asplanchna brightwellii	*	*	*
	Brachionus angularis	*	*	*
	Brachionus budapestinensis	*	*	*
	Brachionus calyciflorus	*	*	*
	Brachionus caudatus	*	*
	Brachionus diversicornis	*	*	*
	Brachionus falcatus	*	*	*
	Brachionus forficula	*	*	*
	Brachionus quadridentatus	*	*
	Brachionus urceolaris	*	*	*
	Cephalodella sp.	*	*	*
	Collotheca mutabilis	*	*	*
	Colurella uncinata	*	*	*
	Conochilus unicornis	*	*	*
	Epiphanes macrourus	*	*	*
	Euchlanis dilatata		*
	Filinia cornuta		*	*
	Filinia longiseta	*	*	*
	Filinia minuta	*	*	*
	Filinia opoliensis		*
	Filinia sp.			*
	Filinia terminalis	*	*	*
	Hexarthra mira	*	*	*
	Keratella cochlearis	*	*	*
	Keratella quadrata	*	*
	Keratella valga	*	*	*
	Lecane aculeata	*	*
	Lecane bulla	*
	Lecane hamata	*
	Lecane stenroosi		*
	Lecane closterocerca	*	*
	Lecane lunaris	*	*
	Lecane papuana	*
	Lecane quadridentata	*
	Lecane ungulata		*
	Lepadella patella	*	*
	Lepadella ehrenbergi		*
	Lepadella acuminata		*
	Mytilina ventralis		*
	Notholca labis		*
	Plationus patulus	*	*
	Polyarthra vulgaris	*	*	*
	Pompholyx complanata	*	*	*
	Rotaria neptunia			*
	Rotaria rotatoria	*	*	*
	Synchaeta oblonga	*	*	*
	Synchaeta stylata	*	*
	Testudinella patina		*
	Trichocerca sp.	*	*	*
	Trichocerca similis	*	*
	Trichocerca bicristata		*
	Trichocerca cylindrica		*	*
	Trichocerca gracilis	*	*
	Trichocerca lophoessa			*
	Trichocerca pusilla	*	*	*
	Trichocerca stylata	*	*	*
	Trichotria tetractis	*	*
	Unidentified rotifer	*	*	*

## Sheet: Table S3
Table S3. Differences in species richness, Shannon diversity and biomass across different seasons
Index	seasons	ponds	diff	p adj
Richness	April-January	Crab	0.4289	0.543514
		Crayfish	0.125273	0.99145
		Fish	0.2946	0.608875
	April-July	Crab	0.2075	0.915263
		Crayfish	0.305273	0.894699
		Fish	0.151	0.920611
	April-October	Crab	0.56488	0.305806
		Crayfish	0.795927	0.271554
		Fish	0.6853	0.0327142
	January-October	Crab	0.13598	0.973793
		Crayfish	0.9212	0.162392
		Fish	0.3907	0.37058
	July-January	Crab	0.2214	0.899359
		Crayfish	0.430545	0.753857
		Fish	0.1436	0.930694
	July-October	Crab	0.35738	0.681262
		Crayfish	0.490655	0.671991
		Fish	0.5343	0.131659
Shannon	April-January	Crab	0.11747	0.978756
		Crayfish	0.510691	0.244553
		Fish	0.33185	0.497665
	July-April	Crab	0.50413	0.340631
		Crayfish	0.167091	0.924604
		Fish	0.4072	0.319583
	July-January	Crab	0.6216	0.17537
		Crayfish	0.3436	0.582022
		Fish	0.73905	0.0163506
	July-October	Crab	0.3114	0.722917
		Crayfish	0.0973636	0.983515
		Fish	0.29566	0.592516
	October-April	Crab	0.19273	0.915438
		Crayfish	0.0697273	0.993789
		Fish	0.11154	0.963885
	October-January	Crab	0.3102	0.725276
		Crayfish	0.440964	0.368421
		Fish	0.44339	0.249221
Biomass	April-January	Crab	3.51392	0.294259
		Crayfish	-1.14642	0.672628
		Fish	2.67736	0.759924
	July-April	Crab	1.48787	0.863222
		Crayfish	1.86076	0.252384
		Fish	6.06863	0.134961
	July-January	Crab	2.02604	0.731384
		Crayfish	-3.00719	0.0252146
		Fish	-3.39127	0.602894
	July-October	Crab	0.0635889	0.999986
		Crayfish	-0.0130495	0.999999
		Fish	-6.41843	0.104189
	October-April	Crab	1.55146	0.848009
		Crayfish	1.84771	0.258035
		Fish	-0.349804	0.999229
	October-January	Crab	1.96246	0.749994
		Crayfish	-2.99414	0.0260354
		Fish	3.02716	0.68492

## Sheet: Table S4
Table S4. Species richness, Shannon diversity and biomass results across three different ponds
		January		April		July		October
Index	ponds	diff	p adj	diff	p adj	diff	p adj	diff	p adj
Richness	Crab-Fish	0.16242	0.975881	0.0582	0.965551	0.0017	0.999992	0.17862	0.741761
	Crayfish-Fish	1.51188	0.129395	0.339227	0.303752	0.184955	0.909752	0.2286	0.601497
	Crayfish-Crab	1.34946	0.19116	0.281027	0.436212	0.183255	0.911322	0.04998	0.975533
Shannon	Crayfish-Fish	0.204255	0.944165	0.284664	0.169694	0.289627	0.700679	0.103396	0.89559
	Crab-Fish	0.28598	0.898261	0.02663	0.984234	0.0703	0.979931	0.05456	0.971025
	Crab-Crayfish	0.0817245	0.990827	0.311294	0.123164	0.359927	0.57972	0.0488364	0.975618
Biomass	Crayfish-Fish	4.30574	0.364256	0.481953	0.889605	4.68982	0.067739	-1.71556	0.263083
	Crab-Fish	0.57828	0.982159	1.41484	0.393934	5.99559	0.0185369	-0.486429	0.897984
	Crab-Crayfish	-3.72746	0.483963	0.932885	0.648691	1.30577	0.794377	1.22913	0.495147

## Sheet: Table S5
Table S5. Correlation results between environmental factors and species richness and Shannon diversity
	Crab		Crayfish		Fish
	Richness	Shannon	Richness	Shannon	Richness	Shannon
TN	0.558638	0.948652	0.654057	0.162103	0.380425	0.0167158
NO3-N	0.901296	0.118022	0.0416869	0.351092	0.625136	0.0260541
NO2-N	0.0601199	0.378556	0.11593	0.213965	0.355848	0.522047
NH4-N	0.703234	0.637376	0.745452	0.0102823	0.756595	0.666877
TP	0.941226	0.020897	0.321228	0.113545	0.217347	0.740887
DP	0.180425	0.0312582	0.753208	0.0524492	0.0785987	0.754884
pH	0.926498	0.789513	0.396681	0.874375	0.308596	0.643231
Temp	0.371324	0.00180677	0.355303	0.00237234	0.0984559	2.32829e-05
DO	0.00888404	0.0040817	0.609201	0.0229705	0.861693	0.0344626
TOC	0.344867	0.863869	0.22658	0.320466	0.401067	0.246666
Pb	0.433612	0.896864	0.254637	0.628122	0.447341	0.432109
Cr	0.591787	0.424233	0.635332	0.0827955	0.32634	0.350214
Cu	0.0258343	0.818276	0.950223	0.922091	0.956037	0.0683556
Zn	0.0694929	0.412344	0.68146	0.0365668	0.907214	0.00574036
As	0.170508	0.00804084	0.572266	0.0425504	0.0818567	0.479076
Se	0.131442	0.00276734	0.830977	0.275506	0.378782	0.0288179
Cd	0.0749872	0.00268511	0.179477	0.158601	0.649652	0.947017
SDZ	NA	NA	0.44547	0.767554	NA	NA
SMX	0.174647	0.872057	0.869883	0.623175	0.161765	0.372888
SMZ	0.514604	0.622746	0.561131	0.209315	0.177177	0.195819
TMP	NA	NA	NA	NA	0.946726	0.453586
EFX	0.169576	0.649422	NA	NA	0.865173	0.353434
OTC	NA	NA	0.0528365	0.382217	NA	NA
ETM	NA	NA	0.172225	0.175582	NA	NA
DC	NA	NA	NA	NA	0.048354	0.791731
RTM	0.288949	0.853207	0.217287	0.0501385	0.748553	0.833317
FF	0.0753593	0.31589	NA	NA	0.0287053	0.563411
NA indicates not detected.

## Sheet: Table S6
Table S6. CAP analysis results of environmental factors and zooplankton community in crab ponds
Factor	df	Variance	Pseudo-F	p-value
TN	1	0.6383	1.5687	0.024*
NO3-N	1	1.0237	2.516	0.001***
NO2-N	1	0.505	1.2412	0.157
NH4-N	1	0.7011	1.7231	0.012*
TP	1	0.6033	1.4829	0.047*
DP	1	0.4006	0.9845	0.488
Temp	1	0.5232	1.2858	0.137
DO	1	0.3476	0.8542	0.706
TOC	1	0.3954	0.9718	0.503
Pb	1	0.5535	1.3603	0.081
Cr	1	0.5078	1.248	0.148
Cu	1	0.3701	0.9096	0.602
Zn	1	0.3934	0.9669	0.532
As	1	0.3174	0.7802	0.801
Se	1	0.3942	0.9688	0.48
Cd	1	0.5672	1.3939	0.079
SMX	1	0.4614	1.1341	0.258
SMZ	1	0.3012	0.7402	0.875
EFX	1	0.3039	0.747	0.863
RTM	1	0.5024	1.2348	0.16
FF	1	0.3665	0.9008	0.63
Residual	13	5.2894
Factor	df	Variance	Pseudo-F	p-value
CAP1	1	1.5593	3.8323	0.048*
CAP2	1	1.3963	3.4318	0.306
CAP3	1	0.9365	2.3018	0.87
CAP4	1	0.7994	1.9648	0.964
CAP5	1	0.6956	1.7095	0.998
CAP6	1	0.623	1.5312	1
CAP7	1	0.5813	1.4288	1
CAP8	1	0.4423	1.087	1
CAP9	1	0.4044	0.9938	1
CAP10	1	0.3714	0.9128	1
CAP11	1	0.3523	0.8658	1
CAP12	1	0.2854	0.7014	1
CAP13	1	0.2795	0.687	1
CAP14	1	0.2614	0.6425	1
CAP15	1	0.2372	0.5831	1
CAP16	1	0.2079	0.511	1
CAP17	1	0.2008	0.4936	1
CAP18	1	0.164	0.4031	1
CAP19	1	0.1571	0.386	1
CAP20	1	0.1354	0.3328	1
CAP21	1	0.0867	0.213	0.997
Residual	13	5.2894

## Sheet: Table S7
Table S7. CAP analysis results of environmental factors and zooplankton community in crayfish ponds.
Factor	df	Variance	Pseudo-F	p-value
TN	1	0.4265	1.8312	0.068
NO3-N	1	0.5224	2.243	0.017*
NO2-N	1	0.1534	0.6585	0.781
NH4-N	1	0.3755	1.6121	0.101
TP	1	0.4085	1.754	0.07
DO	1	0.2176	0.9343	0.463
TOC	1	0.19	0.8157	0.583
Pb	1	0.2199	0.944	0.459
Cr	1	0.5859	2.5155	0.012*
Cu	1	0.1685	0.7234	0.719
Zn	1	0.467	2.005	0.041*
As	1	0.246	1.0562	0.351
Se	1	0.2441	1.048	0.361
Cd	1	0.2447	1.0505	0.355
SDZ	1	0.1387	0.5956	0.865
SMX	1	0.2858	1.2272	0.234
SMZ	1	0.158	0.6781	0.783
OTC	1	0.2127	0.9131	0.535
ETM	1	0.3301	1.4171	0.161
RTM	1	0.3896	1.6726	0.083
Residual	19	4.4254
Factor	df	Variance	Pseudo-F	p-value
CAP1	1	2.4535	10.5337	0.011*
CAP2	1	0.7378	3.1677	0.916
CAP3	1	0.5145	2.2091	0.994
CAP4	1	0.3292	1.4132	1
CAP5	1	0.3135	1.3461	1
CAP6	1	0.229	0.9831	1
CAP7	1	0.2124	0.9119	1
CAP8	1	0.1981	0.8506	1
CAP9	1	0.1385	0.5946	1
CAP10	1	0.1333	0.5724	1
CAP11	1	0.131	0.5625	1
CAP12	1	0.1122	0.4817	1
CAP13	1	0.0996	0.4274	1
CAP14	1	0.0884	0.3796	1
CAP15	1	0.0706	0.3033	1
CAP16	1	0.0657	0.2819	1
CAP17	1	0.0625	0.2682	1
CAP18	1	0.0393	0.1687	1
CAP19	1	0.0347	0.1488	1
CAP20	1	0.0211	0.0905	1
Residual	19	4.4254

## Sheet: Table S8
Table S8. CAP analysis results of environmental factors and zooplankton community in fish ponds.
Factor	df	Variance	Pseudo-F	p-value
TN	1	0.5089	1.424	0.103
NO3-N	1	0.569	1.5922	0.038*
NO2-N	1	0.3524	0.9861	0.488
NH4-N	1	0.8104	2.2678	0.002**
TP	1	0.3256	0.9112	0.595
Temp	1	1.0239	2.8652	0.001***
DO	1	0.8739	2.4455	0.002***
TOC	1	0.6522	1.825	0.019*
Pb	1	0.2832	0.7925	0.74
Cr	1	0.5958	1.6674	0.032*
Cu	1	0.3284	0.919	0.58
Zn	1	0.6883	1.9262	0.007**
As	1	0.3684	1.031	0.414
Se	1	0.3229	0.9037	0.605
Cd	1	0.4223	1.1817	0.24
SMX	1	0.2967	0.8304	0.661
SMZ	1	0.5838	1.6338	0.036*
TMP	1	0.2223	0.6221	0.912
EFX	1	0.2237	0.6261	0.911
DC	1	0.2743	0.7676	0.779
RTM	1	0.3932	1.1002	0.318
FF	1	0.3549	0.9932	0.456
Residual	15	5.3602
Factor	df	Variance	Pseudo-F	p-value
CAP1	1	1.8157	5.081	0.012*
CAP2	1	1.5129	4.2338	0.193
CAP3	1	1.3504	3.7789	0.283
CAP4	1	0.742	2.0763	0.983
CAP5	1	0.6834	1.9124	0.993
CAP6	1	0.5848	1.6364	1
CAP7	1	0.5547	1.5522	1
CAP8	1	0.4759	1.3319	1
CAP9	1	0.436	1.22	1
CAP10	1	0.3621	1.0133	1
CAP11	1	0.3382	0.9463	1
CAP12	1	0.2551	0.7138	1
CAP13	1	0.2341	0.6551	1
CAP14	1	0.2144	0.5999	1
CAP15	1	0.1969	0.5511	1
CAP16	1	0.1598	0.4472	1
CAP17	1	0.1471	0.4115	1
CAP18	1	0.1158	0.324	1
CAP19	1	0.0993	0.2779	1
CAP20	1	0.0785	0.2196	1
CAP21	1	0.0737	0.2064	1
CAP22	1	0.0439	0.1228	1
Residual	15	5.3602

## Sheet: Table S9
Table S9. Correlations between zooplankton β-diversity and environmental factors using Mantel and partial Mantel tests based on MRM
Effect	Controlling for	r
Regular parameters		0.093*
Nutrients		0.137*
Antibiotic		-0.03068
Heavy metal		-0.00323
Regular parameters	Nutrients + Antibiotic + Heavy metal	0.283***
Nutrients	Regular parameters + Antibiotic + Heavy metal	0.124*
Antibiotic	Regular parameters + Nutrients + Heavy metal	-0.1814
Heavy metal	Regular parameters + Nutrients + Antibiotic	-0.02803
Regular parameters : Temp; DO; pH

## Sheet: Table S10
Table S10. Assessment of the relative importance of significant variables using random forest
	%IncMSE	IncNodePurity	p value
TN	3.12922e+06	2.62431e+08	0.188119
NO3-N	818407	2.73173e+08	0.405941
NH4-N	6.91541e+06	2.641e+08	0.029703
TP	692631	3.93102e+08	0.821782
DP	771806	3.05667e+08	0.643564
Temp	5.19007e+06	2.72489e+08	0.00990099
DO	1.07176e+06	1.92471e+08	0.346535
TOC	4.8395e+06	2.98824e+08	0.0990099

[truncated: 1 more sheets: Table S11]
